# Supplementary material for: Phytochemical Fingerprinting and In Vitro Antimicrobial and Antioxidant Activity of the Aerial Parts of Thymus marschallianus Willd. and Thymus seravschanicus Klokov Growing Widely in Southern Kazakhstan
Source: Molecules. 2021 May 26;26(11):3193. doi: 10.3390/molecules26113193 (PMC8198081; doi:10.3390/molecules26113193)
Supplement: Supplementary file 1 [file molecules-26-03193-s001.zip]

Archive with 1 entries (1 files):
- molecules-1212149-supplementary.pdf
